# Supplementary material for: Genome-wide identification and analysis of the SUPPRESSOR of MAX2 1-LIKE gene family and its interaction with DWARF14 in poplar
Source: BMC Plant Biol. 2023 Feb 22;23:105. doi: 10.1186/s12870-023-04118-w (PMC9945404; doi:10.1186/s12870-023-04118-w)
Supplement: Supplementary file 2 — Additional file 2: Supplementary Table S1. The duplication relationships of PtSMXLs. The two genes in each row in the table represent the collinear gene pairs identified by MCScanX. The GFF file provides information on the location of genes on chromosomes. The genes marked in red are located in chromosomal segments that are duplicated during salicoid duplication event. [file 12870_2023_4118_MOESM2_ESM.xlsx]

## Sheet: Sheet1
Table S1 The duplication relationships of PtSMXLs.
Gene Name	Group	start	end	Sequence direction	Gene Name	Group	start	end	Sequence direction
PtSMXL1a	I	11797003	11801821	+	PtSMXL1b	I	17986476	17991485	+
PtSMXL3a	III	21249637	21253456	-	PtSMXL3b	III	5269637	5273638	-
PtSMXL3b	III	5269637	5273638	-	PtSMXL3d	III	21912575	21916004	+
PtSMXL3c	III	882201	885790	+	PtSMXL3d	III	21912575	21916004	+
PtSMXL4a	IV	14590607	14595066	-	PtSMXL4b	IV	5389598	5394144	-
PtSMXL7b	II	5260271	5265305	+	PtSMXL7a	II	26868905	26874135	+
PtSMXL7b	II	5260271	5265305	+	PtSMXL8a	II	4198603	4203838	+
PtSMXL7b	II	5260271	5265305	+	PtSMXL8b	II	18458137	18464640	-
PtSMXL7a	II	26868905	26874135	+	PtSMXL8a	II	4198603	4203838	+
PtSMXL7a	II	26868905	26874135	+	PtSMXL8b	II	18458137	18464640	-
PtSMXL8a	II	4198603	4203838	+	PtSMXL8b	II	18458137	18464640	-
