# Supplementary material for: Genome-wide identification and analysis of the SUPPRESSOR of MAX2 1-LIKE gene family and its interaction with DWARF14 in poplar
Source: BMC Plant Biol. 2023 Feb 22;23:105. doi: 10.1186/s12870-023-04118-w (PMC9945404; doi:10.1186/s12870-023-04118-w)
Supplement: Supplementary file 3 — Additional file 3: Supplementary Table S2. The Ks and Ka values of duplicated PtSMXLs gene pairs. The gene pairs marked in red are those that have been duplicated during salicoid duplication event. [file 12870_2023_4118_MOESM3_ESM.xlsx]

## Sheet: Sheet1
Table S2 The Ks and Ka values of duplicated gene pairs.
Gene 1	Gene 2	Ka	Ks	Mya	Ka/Ks
PtSMXL1a	PtSMXL1b	0.0556229	0.226083	45.22	0.246029
PtSMXL3a	PtSMXL3b	0.0712311	0.230715	46.14	0.30874
PtSMXL3b	PtSMXL3d	0.311291	1.30539	261.08	0.238465
PtSMXL3c	PtSMXL3d	0.048745	0.283719	56.74	0.171807
PtSMXL4a	PtSMXL4b	0.0453891	0.201198	40.24	0.225594
PtSMXL7a	PtSMXL7b	0.0838771	0.275015	55	0.304991
PtSMXL7a	PtSMXL8a	0.440741	1.46835	293.67	0.30016
PtSMXL7a	PtSMXL8b	0.439216	1.59872	319.74	0.27473
PtSMXL7b	PtSMXL8a	0.414221	1.52721	305.44	0.271226
PtSMXL7b	PtSMXL8b	0.420017	1.63977	327.95	0.256144
PtSMXL8a	PtSMXL8b	0.0725608	0.292045	58.41	0.248458
		Mean of red lines:	0.251463	50.2917
