# Supplementary material for: Genome-wide identification and analysis of the SUPPRESSOR of MAX2 1-LIKE gene family and its interaction with DWARF14 in poplar
Source: BMC Plant Biol. 2023 Feb 22;23:105. doi: 10.1186/s12870-023-04118-w (PMC9945404; doi:10.1186/s12870-023-04118-w)
Supplement: Supplementary file 5 — Additional file 5: Supplementary Table S4. The Ks and Ka values of duplicated gene pairs of interspecies genomic collinearity. [file 12870_2023_4118_MOESM5_ESM.xlsx]

## Sheet: Sheet1
Table S4 The Ks and Ka values of duplicated gene pairs of interspecies genomic collinearity.
Gene 1	Gene 2	Ka	Ks	Ka/Ks
PtSMXL1a	AtSMAX1	0.312575	——	——
PtSMXL1a	AtSMXL2	0.288265	2.72359	0.10584
PtSMXL1b	AtSMAX1	0.309399	——	——
PtSMXL1b	AtSMXL2	0.303579	——	——
PtSMXL3a	AtSMXL3	0.271438	2.49125	0.108957
PtSMXL3b	AtSMXL3	0.286744	2.40247	0.119354
PtSMXL4a	AtSMXL4	0.363718	2.13993	0.169967
PtSMXL4a	AtSMXL5	0.376742	2.47009	0.152521
PtSMXL4b	AtSMXL4	0.363688	2.43445	0.149392
PtSMXL4b	AtSMXL5	0.368488	2.96599	0.124238
PtSMXL7a	AtSMXL6	0.414586	1.87416	0.221212
PtSMXL7a	AtSMXL7	0.419927	2.00734	0.209196
PtSMXL7b	AtSMXL6	0.430293	2.37609	0.181093
PtSMXL8a	AtSMXL8	0.427162	2.08932	0.204451
PtSMXL8b	AtSMXL8	0.432406	1.93648	0.223295
PtSMXL3a	VvSMXL3a	0.130852	1.04807	0.12485
PtSMXL3b	VvSMXL3a	0.148585	1.07042	0.13881
PtSMXL3c	VvSMXL3b	0.229197	0.709096	0.323224
PtSMXL3d	VvSMXL3b	0.243183	0.779754	0.311871
PtSMXL4a	VvSMXL4	0.174466	0.929438	0.187712
PtSMXL4b	VvSMXL4	0.181726	0.974835	0.186418
PtSMXL7a	VvSMXL7	0.297936	1.08959	0.273439
PtSMXL7b	VvSMXL7	0.294611	1.06801	0.275849
PtSMXL8a	VvSMXL8	0.236065	1.19846	0.196973
PtSMXL8a	VvSMXL7	0.368715	1.4982	0.246105
PtSMXL8b	VvSMXL8	0.244211	1.27022	0.192258
PtSMXL8b	VvSMXL7	0.373936	1.44972	0.257936
