# Supplementary material for: Genome-wide identification and analysis of the SUPPRESSOR of MAX2 1-LIKE gene family and its interaction with DWARF14 in poplar
Source: BMC Plant Biol. 2023 Feb 22;23:105. doi: 10.1186/s12870-023-04118-w (PMC9945404; doi:10.1186/s12870-023-04118-w)
Supplement: Supplementary file 6 — Additional file 6: Supplementary Table S5. Conserved motif sequence of PtSMXLs. [file 12870_2023_4118_MOESM6_ESM.xlsx]

## Sheet: Sheet1
Table S5 Conserved motif sequence of PtSMXLs.
Motif	Width	Best possible match
1	50	TVQQTLTPEAASVLKEAVALARRRGHAQVTPLHVASTLLSSPTGLLRRAC
2	21	SHPLQCKALELCFNVALBRLP
3	29	LLDEDPPISNALMAALKRAQAHQRRGSIE
4	41	QQQQPJLAIKVELEQLIJSILDDPSVSRVMREAGFSSTQVK
5	29	GESGSKSSLLESFVPFGGFFSTPSDPNAP
6	41	EVLEVKKRRNTVIVGESLAVTEAVISGVKDKLEKGEVPMEL
7	29	VELKLEELKQKVESYMGPGVVLNLGDLKW
8	29	QENSVYDPVDYLIEELTKLLEGFGEKIWL
9	26	SYZTYMKCKGRHPSLETDWDLQPLPI
10	21	DKSJTCCHDCNAKYEQEVASL
11	21	STTSVADSYQSSLPSWLQQAK
12	40	BEAKTKDDDTVLSAKILELQRKWBDJCQRLHHAQPQSNLT
13	41	ENLKKLLRALEEKVPWQDDAIPAIATTILQCKAGHGKRKGK
14	41	KGDIWLLFLGPDREGKKKIASALAELVFGSNESFISJDLSS
15	50	NPHSVVFLEDVDKADVLVQKSJKRAIETGRFADSSGREVGLSNAIIIJTS
16	28	FSSSRADSTEESRNKRARDEPGCSYIER
17	29	EEGEEAKKREDKSPALSLDLNJPAEDBDE
18	16	LLESVDRRVVFKPFDF
19	41	ITNEIGGKFEKIFGSECLLEIDDEVMEQILAGTWLSEKKRV
20	41	DWIEZVLGWGFVEVKRKSQLNANSIVKLVACKGLFLEERAP
