# Supplementary material for: Genome-wide identification and analysis of the SUPPRESSOR of MAX2 1-LIKE gene family and its interaction with DWARF14 in poplar
Source: BMC Plant Biol. 2023 Feb 22;23:105. doi: 10.1186/s12870-023-04118-w (PMC9945404; doi:10.1186/s12870-023-04118-w)
Supplement: Supplementary file 7 — Additional file 7: Supplementary Table S6. The primer designed for qRT-PCR and vector construction. [file 12870_2023_4118_MOESM7_ESM.xlsx]

## Sheet: Sheet1
Table S6 The primer designed for qRT-PCR and vector construction.
Primer name	Forward primer (5`- 3`)	Reverse primer (5`- 3`)
PtSMXL1aRT	GCCGATTGAAATCCAAGACG	CAAGCGTGGGTAGCCGTAAT
PtSMXL1bRT	GCAGATTTCAGCTCCATTAGACA	GGATGATCGCGGATTCGTT
PtSMXL3aRT	TGTCCATTGGAATACCTGATCG	TTGTTTGTCCTCCCCACCTT
PtSMXL3bRT	TGAGGCGGCATCATACAATC	ATCGGAACCAGCACCAGAA
PtSMXL3cRT	TGGAATCACTCACAGCAAACC	TCTCAGCAGTAGCCAGGCAC
PtSMXL3dRT	CCAGTCTAAAGAAATCACCAAACC	CGACCTTGTCCATCACTCCC
PtSMXL5aRT	AGTGCCAGATGAGACGACCA	TGAGATGGGTTATTGGAGATGC
PtSMXL5bRT	ACCTCTTATTCCGAGATGCTTG	TGTTGGAGTCACCCGTAGTCA
PtSMXL7aRT	CAGTTTCACGTCCTCGACCTAT	TCTGCGTTGATTCGCCTGT
PtSMXL7bRT	AGAAATAACCTCTGCGGTCTCA	TGTTTGCCGATTTCCTTCACTA
PtSMXL8aRT	TGTTTCTGAGGCTAAGAGTGATTG	GTTCATTACTGGTAGGGACGGA
PtSMXL8bRT	AGTCAAGCATCTCCTACATCCG	CCCTGGCGTTTCTCATTCC
PtSMXL7a	ATGCCGACGCCTGTAGGC	TCACGGATTTATTCTTGAAGGCA
PtSMXL7b	ATGCCGACGCCGGTAAGCAT	TCACAGATTAATTCTTGAAGGCAGG
PtSMXL8a	ATGCCGACGCCGGTAACTAC	TCAGTTGATTATAATTTTTGTTGGA
PtSMXL8b	ATGCCTACGCCGGTAACTACA	TCAGTTGATAATGATTTTTGCCG
PtD14a	ATGGGTAGCCACATCTTAGACGC	TCACCGTGATAGAGCTCGCC
PtD14b	ATGAGTAGCCTCATCCTAGACGCT	TCATCGGGAAAGGGCTCG
PtSMXL7a-AD	gccatggaggccagtgaattcATGCCGACGCCTGTAGGC	attcatctgcagctcgagctcTCACGGATTTATTCTTGAAGGCA
PtSMXL7b-AD	gccatggaggccagtgaattcATGCCGACGCCGGTAAGCAT	attcatctgcagctcgagctcTCACAGATTAATTCTTGAAGGCAGG
PtSMXL8a-AD	gccatggaggccagtgaattcATGCCGACGCCGGTAACTAC	attcatctgcagctcgagctcTCAGTTGATTATAATTTTTGTTGGA
PtSMXL8b-AD	gccatggaggccagtgaattcATGCCTACGCCGGTAACTACA	attcatctgcagctcgagctcTCAGTTGATAATGATTTTTGCCG
PtD14a-BD	atggccatggaggccgaattcATGGGTAGCCACATCTTAGACGC	ccgctgcaggtcgacggatccTCACCGTGATAGAGCTCGCC
PtD14b-BD	atggccatggaggccgaattcATGAGTAGCCTCATCCTAGACGCT	ccgctgcaggtcgacggatccTCATCGGGAAAGGGCTCG
NPTII	ATGATTGAACAAGATGGATTGCACG	TCAGAAGAACTCGTCAAGAAGGCGA
